# Supplementary material for: A microRNA profile of saliva and role of miR-375 in Haemaphysalis longicornis (Ixodida: Ixodidae)
Source: Parasit Vectors. 2019 Feb 1;12:68. doi: 10.1186/s13071-019-3318-x (PMC6359829; doi:10.1186/s13071-019-3318-x)
Supplement: Supplementary file 1 — Tick saliva miRNA. (XLSX 47 kb) [file 13071_2019_3318_MOESM1_ESM.xlsx]

## Sheet: Tick_saliva_miRNA
sRNA id	Count(2116996)	Type	Description	TPM
miR-92a_6	35	mature	Not on the genome:sko-miR-92a	16.53
miR-993a-5p	4	mature	Not on the genome:tur-miR-993a-5p,tur-miR-993a-5p	1.89
miR-305-5p_3	9825	mature	Not on the genome:cqu-miR-305-5p,isc-miR-305,hme-miR-305	4641.01
miR-1-3p_3	2998	mature	Not on the genome:crm-miR-1-3p,ppc-miR-1	1416.16
miR-125b_1	10	mature	Not on the genome:bfl-miR-125b,bbe-miR-125b-3p	4.72
miR-1175-3p_9	7	mature	Not on the genome:bmo-miR-1175-3p	3.31
miR-7_3	64	mature	Not on the genome:bma-miR-7	30.23
miR-183-5p_2	49	mature	Not on the genome:cin-miR-183-5p	23.15
miR-10a-5p_1	1712	mature	Not on the genome:bfl-miR-10a-5p,sko-miR-10	808.69
miR-317_2	6	mature	Not on the genome:aae-miR-317,aae-miR-317,cqu-miR-317-3p,api-miR-317,cqu-miR-317-3p	2.83
miR-5309	25	mature	Not on the genome:isc-miR-5309	11.81
miR-315-5p_1	3	mature	Not on the genome:sme-miR-315-5p	1.42
miR-9-5p_2	1252	mature	Not on the genome:sko-miR-9-5p,tca-miR-9a-5p	591.4
miR-92a	353	mature	Not on the genome:odi-miR-92a	166.75
miR-9-5p_7	2	mature	Not on the genome:str-miR-9-5p	0.94
miR-11	2	mature	Not on the genome:aga-miR-11,aae-miR-11-3p,cqu-miR-11-3p	0.94
miR-92b_5	587	mature	Not on the genome:sko-miR-92b,spu-miR-92b-3p	277.28
miR-5310	12	mature	Not on the genome:isc-miR-5310	5.67
miR-252-5p_1	7	mature	Not on the genome:aae-miR-252-5p,nlo-miR-252	3.31
miR-375	3	mature	Not on the genome:dpu-miR-375	1.42
miR-9-5p_5	562	mature	Not on the genome:spu-miR-9-5p,bfl-miR-9-5p,bfl-miR-9-5p,ppc-miR-9,lva-miR-9-5p	265.47
miR-10_1	7	mature	Not on the genome:spu-miR-10,lva-miR-10-5p	3.31
miR-100_2	415333	mature	Not on the genome:aga-miR-100,ame-miR-100-5p,lgi-miR-100,sko-miR-100,bmo-miR-100,bma-miR-100b,aae-miR-100,cqu-miR-100-5p,nvi-miR-100,mse-miR-100,bbe-miR-100-5p	196190
miR-252-5p_3	203	mature	Not on the genome:cel-miR-252-5p,cbn-miR-251b,cbn-miR-251b	95.89
miR-3477-5p	9	mature	Not on the genome:tca-miR-3477-5p	4.25
let-7b-5p	9	mature	Not on the genome:cin-let-7b-5p,csa-let-7b	4.25
miR-10-3p_4	89	mature	Not on the genome:dme-miR-10-3p,bmo-miR-10-3p,tca-miR-10-3p,dvi-miR-10-3p,cqu-miR-10-3p,mse-miR-10a	42.04
miR-305-5p	3152	mature	Not on the genome:dme-miR-305-5p,dps-miR-305,ame-miR-305-5p,aga-miR-305,bmo-miR-305-5p,dan-miR-305,der-miR-305,dgr-miR-305,dmo-miR-305,dpe-miR-305,dse-miR-305,dwi-miR-305,dya-miR-305,nvi-miR-305,ngi-miR-305,nlo-miR-305	1488.9
miR-71_3	14	mature	Not on the genome:lgi-miR-71	6.61
miR-4175-3p	13	mature	Not on the genome:cin-miR-4175-3p	6.14
miR-10b-5p_1	1	mature	Not on the genome:sme-miR-10b-5p	0.47
miR-9-5p_4	5	mature	Not on the genome:egr-miR-9-5p,emu-miR-9-5p	2.36
miR-31_6	1	mature	Not on the genome:odi-miR-31	0.47
miR-2951-5p	2	mature	Not on the genome:cqu-miR-2951-5p	0.94
miR-190-5p_4	6	mature	Not on the genome:bmo-miR-190-5p,tur-miR-190-5p	2.83
miR-92d-3p	33	mature	Not on the genome:bbe-miR-92d-3p	15.59
miR-125-5p_1	4	mature	Not on the genome:ame-miR-125-5p	1.89
miR-92c-3p	5	mature	Not on the genome:pmi-miR-92c-3p	2.36
miR-283-5p_2	1	mature	Not on the genome:ame-miR-283-5p,nvi-miR-283,ngi-miR-283	0.47
miR-9b_2	3	mature	Not on the genome:hme-miR-9b	1.42
miR-750-3p_3	1353	mature	Not on the genome:ame-miR-750-3p	639.11
miR-29b	1	mature	Not on the genome:cte-miR-29b	0.47
miR-7899-3p	2	mature	Not on the genome:prd-miR-7899-3p	0.94
miR-3316	1	mature	Not on the genome:bmo-miR-3316	0.47
miR-236	1	mature	Not on the genome:hco-miR-236	0.47
miR-279b_1	20	mature	Not on the genome:api-miR-279b	9.45
miR-96_1	26	mature	Not on the genome:isc-miR-96	12.28
miR-183	10	mature	Not on the genome:bfl-miR-183	4.72
miR-92a-3p_1	22	mature	Not on the genome:cin-miR-92a-3p,csa-miR-92b	10.39
miR-71_2	277	mature	Not on the genome:spu-miR-71,lva-miR-71-5p	130.85
miR-8	3	mature	Not on the genome:api-miR-8	1.42
miR-3477-5p_1	18	mature	Not on the genome:ame-miR-3477-5p	8.5
miR-279_1	679	mature	Not on the genome:lgi-miR-279,tca-miR-279b-3p,dpu-miR-279a,isc-miR-279,mse-miR-279a,hme-miR-279a,ame-miR-279d-3p	320.74
miR-92a-3p_3	357	mature	Not on the genome:dme-miR-92a-3p,dps-miR-92a,dan-miR-92a,der-miR-92a,dgr-miR-92a,dmo-miR-92a,dpe-miR-92a,dse-miR-92a,dsi-miR-92a,dvi-miR-92a-3p,dwi-miR-92a,dya-miR-92a	168.64
miR-87b_3	2	mature	Not on the genome:hco-miR-87b	0.94
miR-210_4	2	mature	Not on the genome:bmo-miR-210	0.94
miR-126-3p	408	mature	Not on the genome:cin-miR-126-3p,csa-miR-126	192.73
miR-375-3p_1	52	mature	Not on the genome:bbe-miR-375-3p	24.56
miR-932-3p_5	2	mature	Not on the genome:tca-miR-932-3p	0.94
miR-263_1	9	mature	Not on the genome:cte-miR-263	4.25
bantam-3p	1192	mature	Not on the genome:ame-bantam-3p,tca-bantam-3p,dpu-bantam,isc-bantam,nvi-bantam	563.06
miR-7865-5p	7	mature	Not on the genome:prd-miR-7865-5p	3.31
miR-235	4	mature	Not on the genome:hco-miR-235,cbn-miR-235	1.89
miR-87-3p_1	1211	mature	Not on the genome:tur-miR-87-3p	572.04
miR-12_1	2	mature	Not on the genome:cte-miR-12,lgi-miR-12	0.94
miR-92b-3p_3	1	mature	Not on the genome:dme-miR-92b-3p,dps-miR-92b,dan-miR-92b,der-miR-92b,dgr-miR-92b,dmo-miR-92b,dpe-miR-92b,dse-miR-92b,dsi-miR-92b,dvi-miR-92b-3p,dwi-miR-92b,dya-miR-92b	0.47
miR-315-5p	179	mature	Not on the genome:dme-miR-315-5p,dps-miR-315,ame-miR-315-5p,aga-miR-315,dan-miR-315,der-miR-315,dgr-miR-315,dmo-miR-315,dpe-miR-315,dse-miR-315,dsi-miR-315,dwi-miR-315,dya-miR-315,tca-miR-315,dpu-miR-315,aae-miR-315-5p,cqu-miR-315,nvi-miR-315,nlo-miR-315	84.55
miR-12-5p	6	mature	Not on the genome:tca-miR-12-5p	2.83
miR-210-3p_3	37	mature	Not on the genome:bfl-miR-210-3p,bbe-miR-210-5p	17.48
miR-1	10	mature	Not on the genome:cte-miR-1,hco-miR-1,prd-miR-1-3p	4.72
miR-252_3	23	mature	Not on the genome:ppc-miR-252	10.86
miR-2b_4	52	mature	Not on the genome:isc-miR-2b	24.56
miR-125b	8	mature	Not on the genome:sja-miR-125b,sma-miR-125b	3.78
lin-4-5p_3	3	mature	Not on the genome:prd-lin-4-5p	1.42
miR-7-5p_4	485	mature	Not on the genome:dme-miR-7-5p,dps-miR-7,ame-miR-7-5p,aga-miR-7,bmo-miR-7-5p,csa-miR-7,dan-miR-7,der-miR-7,dgr-miR-7,dmo-miR-7,dpe-miR-7,dse-miR-7,dsi-miR-7,dwi-miR-7,dya-miR-7,bfl-miR-7,sko-miR-7-5p,spu-miR-7,dpu-miR-7,isc-miR-7,aae-miR-7,cqu-miR-7,nvi-miR-7,nlo-miR-7,pmi-miR-7-5p,lva-miR-7-5p,bbe-miR-7-5p	229.1
miR-2765_1	88	mature	Not on the genome:bmo-miR-2765,aae-miR-2765,tca-miR-2765-5p,ame-miR-2765-5p,mse-miR-2765,hme-miR-2765	41.57
miR-153_4	1	mature	Not on the genome:cte-miR-153,lgi-miR-153	0.47
miR-5307	119499	mature	Not on the genome:isc-miR-5307	56447.4
miR-190-5p_7	2	mature	Not on the genome:tca-miR-190-5p	0.94
miR-13a-3p_3	3	mature	Not on the genome:bmo-miR-13a-3p,hme-miR-13a	1.42
miR-1c	6	mature	Not on the genome:odi-miR-1c	2.83
miR-81_1	115	mature	Not on the genome:bma-miR-81	54.32
miR-7	281	mature	Not on the genome:odi-miR-7,odi-miR-7,cin-miR-7-5p,hme-miR-7	132.74
miR-7-5p_6	2279	mature	Not on the genome:dvi-miR-7-5p,lgi-miR-7,api-miR-7,tur-miR-7-5p,mse-miR-7	1076.53
miR-92a_7	4	mature	Not on the genome:spu-miR-92a,lva-miR-92a-3p	1.89
miR-7885-5p	6	mature	Not on the genome:prd-miR-7885-5p	2.83
miR-263a-5p_1	3902	mature	Not on the genome:aae-miR-263a-5p,cqu-miR-263,hme-miR-263a	1843.18
miR-745-3p_4	1	mature	Not on the genome:tur-miR-745-3p	0.47
miR-235-3p_2	5	mature	Not on the genome:prd-miR-235-3p	2.36
miR-1-3p_4	84	mature	Not on the genome:bfl-miR-1-3p,lgi-miR-1,spu-miR-1,pmi-miR-1-3p,lva-miR-1-3p,bbe-miR-1-5p	39.68
miR-92a-3p_2	887	mature	Not on the genome:aae-miR-92a-3p	418.99
miR-50-5p_1	1	mature	Not on the genome:cel-miR-50-5p,crm-miR-50-5p,asu-miR-50-5p,prd-miR-50-5p	0.47
miR-375_1	42	mature	Not on the genome:lgi-miR-375	19.84
miR-125-5p_4	198	mature	Not on the genome:dme-miR-125-5p,dps-miR-125,aga-miR-125,tca-miR-125-5p,dan-miR-125,der-miR-125,dgr-miR-125,dgr-miR-125,dmo-miR-125,dpe-miR-125,dpe-miR-125,dpe-miR-125,dse-miR-125,dsi-miR-125,dwi-miR-125,dya-miR-125,bfl-miR-125a-5p,cte-miR-125,sko-miR-125a,spu-miR-125-5p,aae-miR-125-5p,cqu-miR-125-5p,nvi-miR-125,nlo-miR-125,pmi-miR-125-5p,lva-miR-125-5p,bbe-miR-125a-5p	93.53
miR-184-3p_5	2	mature	Not on the genome:bmo-miR-184-3p	0.94
miR-100-5p_1	171	mature	Not on the genome:dme-miR-100-5p,dan-miR-100,der-miR-100,dgr-miR-100,dmo-miR-100,dse-miR-100,dsi-miR-100,dwi-miR-100,dya-miR-100	80.77
let-7	13	mature	Not on the genome:aga-let-7,aae-let-7,cqu-let-7-5p,api-let-7	6.14
let-7b_1	3084	mature	Not on the genome:bfl-let-7b	1456.78
miR-7-5p_7	32	mature	Not on the genome:asu-miR-7-5p	15.12
miR-2b_6	13	mature	Not on the genome:mse-miR-2b	6.14
miR-2779_1	56	mature	Not on the genome:bmo-miR-2779	26.45
miR-92a_9	6534	mature	Not on the genome:bfl-miR-92a,bfl-miR-92a,bfl-miR-92a,bbe-miR-92a-3p,bbe-miR-92a-3p	3086.45
miR-279a_1	2	mature	Not on the genome:bmo-miR-279a	0.94
miR-92c_2	71	mature	Not on the genome:sko-miR-92c,tur-miR-92-3p	33.54
miR-252b_3	3	mature	Not on the genome:cte-miR-252b,spu-miR-252b,dpu-miR-252b,pmi-miR-252b-5p,lva-miR-252b-5p,prd-miR-252-5p	1.42
miR-275	1647	mature	Not on the genome:api-miR-275	777.99
miR-276-3p_1	111	mature	Not on the genome:aae-miR-276-3p,aae-miR-276-3p	52.43
miR-1b-5p_2	32	mature	Not on the genome:bmo-miR-1b-5p	15.12
miR-92c	37	mature	Not on the genome:cte-miR-92c	17.48
miR-263b-5p_3	1	mature	Not on the genome:dvi-miR-263b-5p,aae-miR-263b-5p,mse-miR-263b,hme-miR-263b	0.47
let-7_1	387	mature	Not on the genome:hme-let-7	182.81
miR-100_3	10	mature	Not on the genome:cte-miR-100	4.72
miR-133_3	1	mature	Not on the genome:csa-miR-133,bma-miR-133	0.47
miR-9c-5p_1	2	mature	Not on the genome:bmo-miR-9c-5p	0.94
miR-278-3p_3	2	mature	Not on the genome:dme-miR-278-3p,dps-miR-278,ame-miR-278-3p,aga-miR-278,dan-miR-278,der-miR-278,dgr-miR-278,dmo-miR-278,dpe-miR-278,dse-miR-278,dsi-miR-278,dvi-miR-278-3p,dwi-miR-278,dya-miR-278,aae-miR-278-3p,cqu-miR-278	0.94
miR-210-3p_2	3	mature	Not on the genome:dme-miR-210-3p,lmi-miR-210-3p,mse-miR-210	1.42
miR-252	125	mature	Not on the genome:crm-miR-252	59.05
miR-2c_2	7	mature	Not on the genome:lgi-miR-2c	3.31
miR-184_1	275170	mature	Not on the genome:aga-miR-184,bfl-miR-184-3p	129981
miR-100-5p_4	14755	mature	Not on the genome:bfl-miR-100-5p,dpu-miR-100,isc-miR-100	6969.78
miR-5305	3	mature	Not on the genome:isc-miR-5305	1.42
miR-125c-5p	3	mature	Not on the genome:sma-miR-125c-5p	1.42
miR-71_4	229	mature	Not on the genome:hco-miR-71,prd-miR-71-5p	108.17
miR-305-5p_4	7	mature	Not on the genome:tca-miR-305-5p,dvi-miR-305-5p	3.31
miR-31-5p_6	12	mature	Not on the genome:tca-miR-31-5p	5.67
miR-263b	7	mature	Not on the genome:api-miR-263b	3.31
miR-275-3p	7563	mature	Not on the genome:dme-miR-275-3p,dps-miR-275,aga-miR-275,bmo-miR-275-3p,ame-miR-275-3p,tca-miR-275-3p,dan-miR-275,der-miR-275,dgr-miR-275,dmo-miR-275,dpe-miR-275,dse-miR-275,dsi-miR-275,dvi-miR-275-3p,dwi-miR-275,dya-miR-275,dpu-miR-275,isc-miR-275,nvi-miR-275,ngi-miR-275,nlo-miR-275,mse-miR-275	3572.52
miR-87_1	92	mature	Not on the genome:cbr-miR-87,ame-miR-87-3p,ame-miR-87-3p,egr-miR-87-3p,emu-miR-87-3p	43.46
miR-2944b-3p	2	mature	Not on the genome:aga-miR-2944b-3p	0.94
miR-2b_5	23	mature	Not on the genome:aae-miR-2b	10.86
miR-71-5p	167	mature	Not on the genome:aae-miR-71-5p,cqu-miR-71-5p	78.89
miR-184-3p_3	109545	mature	Not on the genome:dme-miR-184-3p,dps-miR-184,ame-miR-184-3p,cin-miR-184,tca-miR-184-3p,dan-miR-184-3p,der-miR-184-3p,dgr-miR-184-3p,dmo-miR-184-3p,dpe-miR-184-3p,dse-miR-184-3p,dsi-miR-184-3p,dvi-miR-184-3p,dwi-miR-184-3p,dya-miR-184-3p,cte-miR-184a,lgi-miR-184,sko-miR-184-3p,spu-miR-184,isc-miR-184,api-miR-184a,aae-miR-184,cqu-miR-184,nvi-miR-184,ngi-miR-184,nlo-miR-184,tur-miR-184-3p,mse-miR-18…	51745.5
miR-71c-3p	2	mature	Not on the genome:gsa-miR-71c-3p	0.94
miR-750-3p	2	mature	Not on the genome:sme-miR-750-3p	0.94
miR-5308	5	mature	Not on the genome:isc-miR-5308	2.36
miR-263a-5p_3	55	mature	Not on the genome:tur-miR-263a-5p	25.98
miR-1-3p_1	3	mature	Not on the genome:str-miR-1-3p	1.42
miR-315	309466	mature	Not on the genome:isc-miR-315	146182
miR-281-2-5p	3	mature	Not on the genome:dme-miR-281-2-5p,bmo-miR-281-5p,tca-miR-281-5p,dan-miR-281-2-5p,der-miR-281-2-5p,dgr-miR-281-2-5p,dmo-miR-281-2-5p,dpe-miR-281-2-5p,dse-miR-281-2-5p,dvi-miR-281-2-5p,dwi-miR-281-2-5p,dya-miR-281-2-5p,lmi-miR-281-5p,cqu-miR-281-5p,cqu-miR-281-5p	1.42
miR-375-3p_8	1	mature	Not on the genome:pmi-miR-375-3p	0.47
miR-92_1	1	mature	Not on the genome:bma-miR-92	0.47
miR-184-5p_5	2	mature	Not on the genome:tur-miR-184-5p	0.94
miR-750_3	145	mature	Not on the genome:lgi-miR-750	68.49
miR-92b-3p_2	3	mature	Not on the genome:bfl-miR-92b-3p,bbe-miR-92b-3p	1.42
miR-275-3p_1	772	mature	Not on the genome:aae-miR-275-3p,cqu-miR-275	364.67
miR-9-3p_8	1	mature	Not on the genome:spu-miR-9-3p	0.47
miR-252a_5	2	mature	Not on the genome:dpu-miR-252a	0.94
miR-276	915	mature	Not on the genome:isc-miR-276	432.22
miR-10-3p	69	mature	Not on the genome:lmi-miR-10-3p,pxy-miR-10-3p	32.59
miR-375-3p_5	940	mature	Not on the genome:ame-miR-375-3p,isc-miR-375,nvi-miR-375,ngi-miR-375	444.03
miR-100-5p_5	3463	mature	Not on the genome:dvi-miR-100-5p	1635.81
miR-200c-3p	1	mature	Not on the genome:bbe-miR-200c-3p	0.47
miR-2944c-5p	1	mature	Not on the genome:tca-miR-2944c-5p	0.47
miR-316-5p_4	1	mature	Not on the genome:ame-miR-316-5p,api-miR-316	0.47
miR-279	753	mature	Not on the genome:cte-miR-279,api-miR-279a	355.69
miR-8-5p	24	mature	Not on the genome:dme-miR-8-5p,bmo-miR-8-5p,tca-miR-8-5p,dvi-miR-8-5p,lmi-miR-8-5p,aae-miR-8-5p,cqu-miR-8-5p	11.34
miR-100-5p_2	140614	mature	Not on the genome:tca-miR-100-5p	66421.5
miR-1-3p_6	22022	mature	Not on the genome:dme-miR-1-3p,dps-miR-1,ame-miR-1-3p,aga-miR-1,bmo-miR-1a-3p,tca-miR-1-3p,dan-miR-1,der-miR-1,dgr-miR-1,dmo-miR-1,dpe-miR-1,dse-miR-1,dsi-miR-1,dvi-miR-1-3p,dwi-miR-1,dya-miR-1,dpu-miR-1,isc-miR-1,aae-miR-1,cqu-miR-1,api-miR-1,nvi-miR-1,ame-miR-1-3p,ngi-miR-1,tur-miR-1-3p,mse-miR-1a,hme-miR-1a	10402.5
miR-34_2	6	mature	Not on the genome:ngi-miR-34,nlo-miR-34	2.83
miR-981-3p	1	mature	Not on the genome:dsi-miR-981-3p	0.47
miR-263b_3	84	mature	Not on the genome:dpu-miR-263b	39.68
bantam-c-3p	1	mature	Not on the genome:sme-bantam-c-3p,sme-bantam-c-3p	0.47
miR-87-3p_2	68	mature	Not on the genome:cel-miR-87-3p,cte-miR-87a,crm-miR-87-3p,ppc-miR-87,api-miR-87a,hco-miR-87a,cbn-miR-87,cbn-miR-87,prd-miR-87-3p,gsa-miR-87-3p	32.12
miR-263b_1	36	mature	Not on the genome:lgi-miR-263b	17.01
miR-125-5p	825	mature	Not on the genome:dvi-miR-125-5p	389.7
miR-927c-3p	10	mature	Not on the genome:tca-miR-927c-3p	4.72
miR-7-5p	2	mature	Not on the genome:tca-miR-7-5p	0.94
miR-286	2	mature	Not on the genome:aga-miR-286	0.94
miR-34-5p	1	mature	Not on the genome:cel-miR-34-5p,cbr-miR-34,crm-miR-34	0.47
miR-5735-3p	648	mature	Not on the genome:tur-miR-5735-3p	306.09
miR-12-5p_2	224	mature	Not on the genome:dme-miR-12-5p,dps-miR-12,ame-miR-12-5p,aga-miR-12,dan-miR-12,der-miR-12,dgr-miR-12,dmo-miR-12,dpe-miR-12,dse-miR-12,dsi-miR-12,dvi-miR-12-5p,dwi-miR-12,dpu-miR-12,isc-miR-12,aae-miR-12-5p,cqu-miR-12-3p,nvi-miR-12,nlo-miR-12	105.81
miR-305-5p_1	391	mature	Not on the genome:aae-miR-305-5p	184.7
miR-279-3p_2	1	mature	Not on the genome:tur-miR-279-3p	0.47
miR-9e-5p	1	mature	Not on the genome:tca-miR-9e-5p	0.47
miR-240-3p_1	10	mature	Not on the genome:prd-miR-240-3p	4.72
miR-989	1	mature	Not on the genome:aga-miR-989,aae-miR-989,cqu-miR-989	0.47
miR-279e-3p	116	mature	Not on the genome:tca-miR-279e-3p	54.79
miR-71_5	32787	mature	Not on the genome:cte-miR-71,dpu-miR-71,isc-miR-71,api-miR-71,tur-miR-71-5p,tur-miR-71-5p,mse-miR-71	15487.5
miR-34-5p_1	62	mature	Not on the genome:dme-miR-34-5p,dpu-miR-34	29.29
miR-12a-5p	64	mature	Not on the genome:tur-miR-12a-5p	30.23
miR-981-3p_3	1	mature	Not on the genome:dme-miR-981-3p,tca-miR-981,dps-miR-981-3p,dpu-miR-981,aae-miR-981,cqu-miR-981,mse-miR-981,hme-miR-981,dvi-miR-981-3p	0.47
let-7_3	1	mature	Not on the genome:sja-let-7,sma-let-7-5p	0.47
miR-92b-3p	6	mature	Not on the genome:cin-miR-92b-3p	2.83
miR-276-3p	6799	mature	Not on the genome:tur-miR-276-3p	3211.63
miR-200	56	mature	Not on the genome:csa-miR-200	26.45
miR-305	1	mature	Not on the genome:dsi-miR-305	0.47
miR-92c-3p_1	2	mature	Not on the genome:cin-miR-92c-3p	0.94
miR-34_4	482	mature	Not on the genome:cte-miR-34,bma-miR-34,asu-miR-34-5p,mse-miR-34	227.68
miR-92b	6	mature	Not on the genome:aga-miR-92b,lgi-miR-92,aae-miR-92b-3p	2.83
miR-34_5	204	mature	Not on the genome:dps-miR-34,bmo-miR-34-5p,dan-miR-34,der-miR-34,dgr-miR-34,dmo-miR-34,dpe-miR-34,dse-miR-34,dsi-miR-34,dwi-miR-34,dya-miR-34,sko-miR-34-5p,aae-miR-34-5p,nvi-miR-34,hme-miR-34,hme-miR-34,pmi-miR-34-5p,prd-miR-34-5p,str-miR-34a-5p	96.36
miR-81a	158	mature	Not on the genome:asu-miR-81a	74.63
miR-305_1	1	mature	Not on the genome:dpu-miR-305	0.47
miR-9a-5p_1	80	mature	Not on the genome:sme-miR-9a-5p	37.79
miR-235-3p	1	mature	Not on the genome:crm-miR-235-3p	0.47
miR-100-5p_3	2500	mature	Not on the genome:nve-miR-100-5p,api-miR-100	1180.92
bantam-b-3p	2	mature	Not on the genome:sme-bantam-b-3p	0.94
miR-46-3p	1	mature	Not on the genome:cel-miR-46-3p,cbr-miR-46,hco-miR-46,cbn-miR-46	0.47
miR-263a_2	296	mature	Not on the genome:api-miR-263a	139.82
miR-133-3p_5	315	mature	Not on the genome:dme-miR-133-3p,dps-miR-133,ame-miR-133-3p,aga-miR-133,bmo-miR-133,tca-miR-133-3p,dan-miR-133,der-miR-133,dgr-miR-133,dmo-miR-133,dpe-miR-133,dse-miR-133,dsi-miR-133,dvi-miR-133-3p,dwi-miR-133,dya-miR-133,cte-miR-133,lgi-miR-133-3p,sko-miR-133,dpu-miR-133,isc-miR-133,aae-miR-133,cqu-miR-133,nvi-miR-133,ngi-miR-133,nlo-miR-133,tur-miR-133-3p,mse-miR-133,bbe-miR-133-5p	148.8
miR-92d-3p_2	11	mature	Not on the genome:cin-miR-92d-3p	5.2
miR-71	581	mature	Not on the genome:cbr-miR-71,bmo-miR-71-5p,ame-miR-71-5p,bma-miR-71,nvi-miR-71	274.45
miR-79-5p_4	8	mature	Not on the genome:asu-miR-79-5p	3.78
miR-2-3p_3	1	mature	Not on the genome:cel-miR-2-3p,crm-miR-2-3p,nvi-miR-2b,asu-miR-2a-3p,hco-miR-2,cbr-miR-2,cbn-miR-2,cbn-miR-2	0.47
miR-71-5p_1	852	mature	Not on the genome:cel-miR-71-5p,crm-miR-71-5p,asu-miR-71-5p,str-miR-71-5p	402.46
miR-252-5p	1	mature	Not on the genome:tur-miR-252-5p	0.47
let-7-5p_4	4441	mature	Not on the genome:tca-let-7-5p,mse-let-7a	2097.78
miR-87_5	1	mature	Not on the genome:mse-miR-87,hme-miR-87	0.47
miR-252b-5p_1	84	mature	Not on the genome:str-miR-252b-5p	39.68
miR-34-5p_4	197	mature	Not on the genome:dvi-miR-34-5p,tur-miR-34-5p	93.06
miR-279_2	1	mature	Not on the genome:ppc-miR-279,asu-miR-279a-3p,prd-miR-61-3p	0.47
miR-263b-5p_1	52	mature	Not on the genome:tur-miR-263b-5p	24.56
miR-2779	111	mature	Not on the genome:mse-miR-2779	52.43
miR-307a	2	mature	Not on the genome:dps-miR-307a,aga-miR-307,bmo-miR-307-3p,tca-miR-307-3p,dan-miR-307,der-miR-307,dgr-miR-307,dmo-miR-307,dpe-miR-307,dse-miR-307,dsi-miR-307,dwi-miR-307,dya-miR-307,dpu-miR-307,isc-miR-307	0.94
miR-5315	10	mature	Not on the genome:isc-miR-5315	4.72
miR-375_2	1	mature	Not on the genome:aga-miR-375,aae-miR-375,cqu-miR-375,cqu-miR-375	0.47
let-7_2	51	mature	Not on the genome:spu-let-7,lva-let-7-5p	24.09
miR-3931	77	mature	Not on the genome:isc-miR-3931	36.37
miR-184	350	mature	Not on the genome:pxy-miR-184	165.33
miR-4154-3p	2	mature	Not on the genome:cin-miR-4154-3p	0.94
miR-13a-3p_2	2	mature	Not on the genome:tca-miR-13a-3p,api-miR-13a	0.94
miR-279c-3p	182	mature	Not on the genome:bmo-miR-279c-3p,hme-miR-279d	85.97
miR-141-3p	26	mature	Not on the genome:cin-miR-141-3p,csa-miR-141	12.28
miR-200c	61	mature	Not on the genome:bfl-miR-200c	28.81
miR-92c-3p_2	3	mature	Not on the genome:bbe-miR-92c-3p	1.42
miR-9c-5p	1	mature	Not on the genome:tca-miR-9c-5p	0.47
miR-92c_3	2	mature	Not on the genome:csa-miR-92c	0.94
miR-10c_1	8	mature	Not on the genome:bfl-miR-10c,bbe-miR-10c-5p	3.78
miR-190-5p_1	1	mature	Not on the genome:ame-miR-190-5p	0.47
miR-92-3p_2	8	mature	Not on the genome:asu-miR-92-3p,ppc-miR-235-3p	3.78
miR-133_4	3	mature	Not on the genome:bfl-miR-133,hme-miR-133	1.42
miR-8-3p_1	95	mature	Not on the genome:dme-miR-8-3p,dps-miR-8,ame-miR-8-3p,aga-miR-8,bmo-miR-8-3p,tca-miR-8-3p,dan-miR-8,der-miR-8,dgr-miR-8,dmo-miR-8,dpe-miR-8,dse-miR-8,dsi-miR-8,dvi-miR-8-3p,dwi-miR-8,dya-miR-8,cte-miR-8,lgi-miR-8,dpu-miR-8,isc-miR-8,aae-miR-8-3p,nvi-miR-8,nlo-miR-8,mse-miR-8	44.87
miR-263a-5p_2	725	mature	Not on the genome:bmo-miR-263a-5p,dpu-miR-263a,isc-miR-263a	342.47
let-7-5p	1216	mature	Not on the genome:prd-let-7-5p	574.4
miR-71a-5p_1	6	mature	Not on the genome:gsa-miR-71a-5p	2.83
miR-5358b-3p_1	1	mature	Not on the genome:prd-miR-5358b-3p	0.47
miR-252_1	11	mature	Not on the genome:cbr-miR-252	5.2
miR-87b_2	3	mature	Not on the genome:cte-miR-87b,lgi-miR-87	1.42
miR-281_2	1	mature	Not on the genome:cte-miR-281,lgi-miR-281-3p,pxy-miR-281	0.47
miR-87b-3p	30	mature	Not on the genome:tca-miR-87b-3p	14.17
miR-87b-3p_2	1	mature	Not on the genome:asu-miR-87b-3p	0.47
miR-278-3p	12	mature	Not on the genome:tur-miR-278-3p	5.67
miR-263b_2	25	mature	Not on the genome:nvi-miR-263b	11.81
miR-10	2586	mature	Not on the genome:dps-miR-10,aga-miR-10,bmo-miR-10-5p,ame-miR-10-5p,dan-miR-10,der-miR-10,dgr-miR-10,dmo-miR-10,dpe-miR-10,dse-miR-10,dsi-miR-10,dwi-miR-10,dya-miR-10,api-miR-10,nvi-miR-10,nlo-miR-10	1221.54
miR-34_1	198	mature	Not on the genome:aga-miR-34,tca-miR-34-5p	93.53
miR-100-5p	15534	mature	Not on the genome:pmi-miR-100-5p	7337.76
miR-228	6	mature	Not on the genome:bma-miR-228,asu-miR-228-5p	2.83
miR-6489-5p	1	mature	Not on the genome:mja-miR-6489-5p	0.47
miR-190_4	6	mature	Not on the genome:hme-miR-190	2.83
miR-285_3	32	mature	Not on the genome:isc-miR-285	15.12
let-7-5p_3	6450	mature	Not on the genome:dme-let-7-5p,dps-let-7,bmo-let-7-5p,ame-let-7-5p,dan-let-7,der-let-7,dgr-let-7,dgr-let-7,dmo-let-7,dpe-let-7,dpe-let-7,dse-let-7,dsi-let-7,dvi-let-7,dwi-let-7,dya-let-7,cte-let-7,isc-let-7,nvi-let-7,ngi-let-7	3046.77
miR-9b-5p_5	4	mature	Not on the genome:prd-miR-9b-5p	1.89
miR-252b_2	420	mature	Not on the genome:isc-miR-252b	198.39
miR-184b_1	223	mature	Not on the genome:cte-miR-184b	105.34
miR-92	32	mature	Not on the genome:cqu-miR-92	15.12
miR-317_5	10	mature	Not on the genome:mse-miR-317	4.72
miR-184b	4977	mature	Not on the genome:api-miR-184b	2350.97
miR-2a_2	80	mature	Not on the genome:api-miR-2a	37.79
bantam-3p_2	273	mature	Not on the genome:cqu-bantam-3p	128.96
miR-375_5	1	mature	Not on the genome:cte-miR-375	0.47
miR-92a_2	3	mature	Not on the genome:csa-miR-92a	1.42
miR-100a-5p	267	mature	Not on the genome:asu-miR-100a-5p,asu-miR-100a-5p,prd-miR-100-5p	126.12
miR-2a	3	mature	Not on the genome:bma-miR-2a	1.42
miR-305-5p_2	9	mature	Not on the genome:tur-miR-305-5p	4.25
miR-71a-5p	73	mature	Not on the genome:sme-miR-71a-5p,sme-miR-71a-5p	34.48
miR-100	74	mature	Not on the genome:dps-miR-100,dpe-miR-100,dpe-miR-100	34.96
miR-92a-3p_4	13	mature	Not on the genome:pmi-miR-92a-3p	6.14
let-7d-5p	5	mature	Not on the genome:cin-let-7d-5p,csa-let-7d	2.36
miR-10-5p_4	1768	mature	Not on the genome:tur-miR-10-5p	835.15
miR-92d-3p_1	2	mature	Not on the genome:pmi-miR-92d-3p	0.94
miR-286a	7	mature	Not on the genome:aae-miR-286a	3.31
miR-8-3p_5	93	mature	Not on the genome:cqu-miR-8-3p,hme-miR-8	43.93
miR-263a-5p_4	7167	mature	Not on the genome:dme-miR-263a-5p,dvi-miR-263a-5p,tca-miR-263a-5p,mse-miR-263a	3385.46
miR-2a-3p_6	6	mature	Not on the genome:dme-miR-2a-3p,dme-miR-2a-3p,dps-miR-2a,dps-miR-2a,ame-miR-2-3p,ame-miR-2-3p,aga-miR-2,aga-miR-2,ame-miR-2-3p,bmo-miR-2a-3p,bmo-miR-2a-3p,tca-miR-2-3p,tca-miR-2-3p,tca-miR-2-3p,dan-miR-2a,dan-miR-2a,der-miR-2a,der-miR-2a,dgr-miR-2a,dgr-miR-2a,dmo-miR-2a,dmo-miR-2a,dpe-miR-2a,dpe-miR-2a,dse-miR-2a,dse-miR-2a,dse-miR-2a,dsi-miR-2a,dsi-miR-2a,dvi-miR-2a-3p,dvi-miR-2a-3p,dwi-miR-2a,d…	2.83
miR-263b-5p_2	34	mature	Not on the genome:tca-miR-263b-5p,ame-miR-263b-5p,ngi-miR-263b,nlo-miR-263b	16.06
miR-252b_1	1	mature	Not on the genome:sko-miR-252b,asu-miR-252-5p,bma-miR-252	0.47
miR-71c-5p	4922	mature	Not on the genome:sme-miR-71c-5p,tca-miR-71-5p,bfl-miR-71-5p,pmi-miR-71-5p,bbe-miR-71-5p	2324.99
miR-13b-3p_2	3	mature	Not on the genome:bmo-miR-13b-3p,nvi-miR-13b,hme-miR-13b	1.42
miR-9a-5p	1485	mature	Not on the genome:dme-miR-9a-5p,dps-miR-9a,ame-miR-9a-5p,aga-miR-9a,bmo-miR-9a-5p,dan-miR-9a,der-miR-9a,dgr-miR-9a,dmo-miR-9a,dpe-miR-9a,dse-miR-9a,dsi-miR-9a,dvi-miR-9a-5p,dwi-miR-9a,dya-miR-9a,cte-miR-9-5p,lgi-miR-9-5p,lmi-miR-9a-5p,dpu-miR-9-5p,aae-miR-9a,aae-miR-9a,api-miR-9a,nvi-miR-9a,ngi-miR-9a,nlo-miR-9a,asu-miR-9-5p,hco-miR-9,pmi-miR-9-5p,bbe-miR-9-5p	701.47
miR-92c_1	19	mature	Not on the genome:spu-miR-92c,pmi-miR-92b-3p,lva-miR-92b-3p,lva-miR-92b-3p	8.97
miR-315_1	960	mature	Not on the genome:sko-miR-315	453.47
let-7-5p_6	33924	mature	Not on the genome:cel-let-7-5p,cbr-let-7,bfl-let-7a-5p,lgi-let-7,sko-let-7,bfl-let-7a-5p,crm-let-7,ppc-let-7,bma-let-7,asu-let-7-5p,cbn-let-7,bbe-let-7a-5p,bbe-let-7a-5p	16024.6
miR-999-3p	4	mature	Not on the genome:dme-miR-999-3p,dsi-miR-999-3p,aae-miR-999,cqu-miR-999,dvi-miR-999-3p	1.89
miR-87a-3p_1	79	mature	Not on the genome:tca-miR-87a-3p,isc-miR-87	37.32
miR-155	78	mature	Not on the genome:cin-miR-155	36.84
miR-3931-3p	4	mature	Not on the genome:tur-miR-3931-3p	1.89
miR-71a	2	mature	Not on the genome:sja-miR-71a,sma-miR-71a-5p,egr-miR-71-5p,emu-miR-71-5p	0.94
miR-278-3p_4	3	mature	Not on the genome:bmo-miR-278-3p,mse-miR-278,hme-miR-278	1.42
miR-276b-5p_1	2	mature	Not on the genome:tca-miR-276b-5p	0.94
miR-92a-3p_5	15	mature	Not on the genome:ame-miR-92a-3p,nvi-miR-92a,ngi-miR-92a,nlo-miR-92a	7.09
miR-133-3p_2	23	mature	Not on the genome:cin-miR-133-3p	10.86
miR-92c_4	6	mature	Not on the genome:bfl-miR-92c	2.83
miR-100a	1	mature	Not on the genome:bma-miR-100a	0.47
miR-92b-3p_4	503	mature	Not on the genome:tca-miR-92b-3p	237.6
miR-190-5p_2	34	mature	Not on the genome:dme-miR-190-5p,aga-miR-190,dps-miR-190-5p,dsi-miR-190-5p,api-miR-190,aae-miR-190,cqu-miR-190,cqu-miR-190,mse-miR-190,dvi-miR-190-5p	16.06
miR-1175-3p_1	5	mature	Not on the genome:cte-miR-1175-3p,lgi-miR-1175-3p	2.36
miR-200-3p_1	2	mature	Not on the genome:pmi-miR-200-3p	0.94
miR-375-3p_4	15	mature	Not on the genome:cin-miR-375-3p	7.09
miR-199-3p	30	mature	Not on the genome:cin-miR-199-3p	14.17
miR-2001	58	mature	Not on the genome:isc-miR-2001	27.4
miR-10-5p_1	49	mature	Not on the genome:dme-miR-10-5p,dvi-miR-10-5p,aae-miR-10,cqu-miR-10-5p,hme-miR-10	23.15
miR-263a	20	mature	Not on the genome:lgi-miR-263a	9.45
miR-2944b-5p_1	1	mature	Not on the genome:aga-miR-2944b-5p	0.47
miR-279b-3p_1	4	mature	Not on the genome:ame-miR-279b-3p	1.89
miR-927-5p	2	mature	Not on the genome:dme-miR-927-5p,bmo-miR-927-5p,aga-miR-927,dps-miR-927-5p,dsi-miR-927-5p,api-miR-927,hme-miR-927,dvi-miR-927-5p	0.94
miR-750_1	609	mature	Not on the genome:cte-miR-750,isc-miR-750	287.67
miR-87b_1	7	mature	Not on the genome:api-miR-87b	3.31
miR-281-3p_3	1	mature	Not on the genome:emu-miR-281-3p	0.47
miR-277-3p	1	mature	Not on the genome:dme-miR-277-3p,dps-miR-277,ame-miR-277-3p,aga-miR-277,bmo-miR-277-3p,tca-miR-277-3p,dan-miR-277,der-miR-277,dgr-miR-277,dmo-miR-277,dpe-miR-277,dse-miR-277,dvi-miR-277-3p,dwi-miR-277,dya-miR-277,api-miR-277,nvi-miR-277,ngi-miR-277,nlo-miR-277,mse-miR-277,pxy-miR-277	0.47
miR-7_2	3	mature	Not on the genome:cte-miR-7	1.42
miR-2b-3p_5	4	mature	Not on the genome:aga-miR-2b-3p	1.89
miR-50-5p	5	mature	Not on the genome:str-miR-50-5p	2.36
miR-1-3p	20	mature	Not on the genome:cel-miR-1-3p,cbr-miR-1,asu-miR-1-3p,cbn-miR-1,cbn-miR-1	9.45
miR-276a-3p	1360	mature	Not on the genome:dme-miR-276a-3p,dps-miR-276a,ame-miR-276-3p,aga-miR-276-3p,bmo-miR-276-3p,tca-miR-276-3p,dan-miR-276a,der-miR-276a,dgr-miR-276a-3p,dmo-miR-276a,dpe-miR-276a,dse-miR-276a,dsi-miR-276a,dvi-miR-276a-3p,dwi-miR-276a-3p,dya-miR-276a,lmi-miR-276-3p,dpu-miR-276,api-miR-276,cqu-miR-276-3p,cqu-miR-276-3p,cqu-miR-276-3p,nvi-miR-276,ngi-miR-276,nlo-miR-276,mse-miR-276	642.42
miR-317_6	40	mature	Not on the genome:isc-miR-317	18.89
miR-71-3p_4	3	mature	Not on the genome:tca-miR-71-3p,aae-miR-71-3p,cqu-miR-71-3p,hme-miR-71	1.42
miR-10-5p_2	10100	mature	Not on the genome:tca-miR-10-5p,lgi-miR-10,lmi-miR-10-5p,dpu-miR-10,isc-miR-10,bbe-miR-10a-5p,pxy-miR-10-5p	4770.91
miR-9-5p_1	5	mature	Not on the genome:bma-miR-9-5p	2.36
bantam-a	1	mature	Not on the genome:sme-bantam-a	0.47
miR-92a_8	65	mature	Not on the genome:aga-miR-92a	30.7
RF01974	2	Rfam other sncRNA	H19 conserved region 3	0.94
RF00051	68	precursor	mir-17 microRNA precursor family	32.12
RF01362	1	Rfam other sncRNA	CRISPR RNA direct repeat element	0.47
RF00047	6	precursor	mir-2 microRNA precursor	2.83
RF00413	1	snoRNA	Small nucleolar RNA SNORA19	0.47
RF01144	11	snoRNA	Small nucleolar RNA sR17	5.2
RF02475	9	snoRNA	Small nucleolar RNA GlsR6	4.25
RF01280	18	snoRNA	Small nucleolar RNA snoR14	8.5
RF01370	1	Rfam other sncRNA	CRISPR RNA direct repeat element	0.47
RF01174	2	snoRNA	Small nucleolar RNA U43	0.94
RF01168	2	snoRNA	Small nucleolar RNA SNORD126	0.94
RF01052	4	Rfam other sncRNA	Arthropod 7SK RNA	1.89
RF01082	2	Rfam other sncRNA	Pseudoknot of upstream pseudoknot domain (UPD) of the 3'UTR	0.94
RF01335	3	Rfam other sncRNA	CRISPR RNA direct repeat element	1.42
RF00018	8	Rfam other sncRNA	CsrB/RsmB RNA family	3.78
RF00101	1	Rfam other sncRNA	SraC/RyeA RNA	0.47
RF00337	10	snoRNA	Small nucleolar RNA Z112	4.72
RF00608	244	snoRNA	Small nucleolar RNA SNORD99	115.26
RF01118	2574	rRNA	Pseudoknot of the domain G(G12) of 23S ribosomal RNA	1215.87
RF00658	2128	precursor	microRNA mir-21	1005.2
RF00202	1	snoRNA	Small nucleolar RNA R66	0.47
RF00067	470	snoRNA	Small nucleolar RNA SNORD15	222.01
RF00333	1	snoRNA	Small nucleolar RNA Z157/R69/R10	0.47
RF01833	3	Rfam other sncRNA	ribosomal frameshift site	1.42
RF00003	3532	snRNA	U1 spliceosomal RNA	1668.4
RF01268	14	snoRNA	Small Cajal body-specific RNA 2	6.61
RF00375	170	Rfam other sncRNA	HIV primer binding site (PBS)	80.3
RF00604	5	snoRNA	Small nucleolar RNA SNORD88	2.36
RF00071	6	snoRNA	Small nucleolar RNA SNORD73	2.83
RF00342	11	snoRNA	Small nucleolar RNA Z40	5.2
RF00588	17	snoRNA	Small nucleolar RNA SNORD41	8.03
RF00090	5	snoRNA	Small nucleolar RNA SNORA74	2.36
RF01192	2	snoRNA	Small nucleolar RNA SNORD11B	0.94
RF02182	8	Rfam other sncRNA	ST7 antisense RNA 2 conserved region 2	3.78
RF00345	3	snoRNA	Small nucleolar RNA snoR1	1.42
RF00706	47	precursor	microRNA mir-263	22.2
RF01687	5	Rfam other sncRNA	Acido-Lenti-1 RNA	2.36
RF01847	23	snoRNA	Plant small nucleolar RNA U3	10.86
RF00431	2	snoRNA	Small nucleolar RNA SNORA55	0.94
RF00912	3	precursor	microRNA mir-877	1.42
RF01559	1	snoRNA	Dictyostelium snoRNA DdR1	0.47
RF00674	5	precursor	microRNA mir-187	2.36
RF01719	5	Rfam other sncRNA	Pseudomon-1 RNA	2.36
RF00013	4	Rfam other sncRNA	6S / SsrS RNA	1.89
RF00677	5	precursor	microRNA MIR168	2.36
RF00657	1366	precursor	microRNA mir-184	645.25
RF00593	43	snoRNA	Small nucleolar RNA U83B	20.31
RF00647	1	precursor	microRNA MIR164	0.47
RF01173	2	snoRNA	Small nucleolar RNA U105B	0.94
RF00226	1	Rfam other sncRNA	n-myc internal ribosome entry site (IRES)	0.47
RF00350	28	snoRNA	Small nucleolar RNA Z152/R70/R12/	13.23
RF00133	9	snoRNA	Small nucleolar RNA Z195/SNORD33/SNORD32 family	4.25
RF01707	3	Rfam other sncRNA	JUMPstart RNA	1.42
RF00085	4	snoRNA	Small nucleolar RNA SNORD28	1.89
RF01855	22	Rfam other sncRNA	Plant signal recognition particle RNA	10.39
RF00217	307	snoRNA	Small nucleolar RNA SNORD20	145.02
RF01497	2	Rfam other sncRNA	ALIL pseudoknot	0.94
RF00180	3	Rfam other sncRNA	Renin stability regulatory element (REN-SRE)	1.42
RF00137	9	snoRNA	Small nucleolar RNA SNORD83	4.25
RF01794	3	Rfam other sncRNA	sok antitoxin	1.42
RF01124	11	snoRNA	Small nucleolar RNA sR36	5.2
RF01432	1	snoRNA	small nucleolar RNA snoR143	0.47
RF00568	5	snoRNA	Small nucleolar RNA SNORA26	2.36
RF01513	2	snoRNA	A. fumigatus snoRNA Afu_335	0.94
RF01828	3	Rfam other sncRNA	Small pathogenicity island RNA D	1.42
RF02224	1	Rfam other sncRNA	Xanthomonadaceae sRNA sX5	0.47
RF01959	98	rRNA	Archaeal small subunit ribosomal RNA	46.29
RF01312	1	snoRNA	Small nucleolar RNA sR9	0.47
RF02403	1	snoRNA	A. fumigatus snoRNA Afu_328	0.47
RF00149	7	snoRNA	Small nucleolar RNA Z103	3.31
RF01977	5	Rfam other sncRNA	HOX antisense intergenic RNA myeloid 1 conserved region 3	2.36
RF00744	94	precursor	microRNA mir-361	44.4
RF02227	4	Rfam other sncRNA	Proteobacterial sRNA sX8	1.89
RF01200	2	snoRNA	Small nucleolar RNA SNORD125	0.94
RF00055	1	snoRNA	Small nucleolar RNA SNORD96 family	0.47
RF00472	5	snoRNA	Small nucleolar RNA snR55/Z10	2.36
RF01346	2	Rfam other sncRNA	CRISPR RNA direct repeat element	0.94
RF01130	5	snoRNA	Small nucleolar RNA sR46	2.36
RF00151	23	snoRNA	Small nucleolar RNA SNORD58	10.86
RF00075	422	precursor	mir-166 microRNA precursor	199.34
RF02359	1	Rfam other sncRNA	Bacteriophage MS2 operator hairpin	0.47
RF01512	2	Rfam other sncRNA	A. fumigatus sRNA Afu_309	0.94
RF01303	1	snoRNA	Small nucleolar RNA sR49	0.47
RF00145	5	snoRNA	Small nucleolar RNA Z105	2.36
RF00700	19	precursor	microRNA mir-375	8.97
RF00783	12	precursor	microRNA mir-484	5.67
RF00349	5	snoRNA	Small nucleolar RNA R11/Z151	2.36
RF00095	5	snoRNA	Pyrococcus C/D box small nucleolar RNA	2.36
RF00757	105	precursor	microRNA mir-275	49.6
RF00408	1	snoRNA	Small nucleolar RNA SNORA1	0.47
RF00695	121	precursor	microRNA MIR398	57.16
RF00088	189	snoRNA	Small nucleolar RNA SNORD30	89.28
RF00563	330	snoRNA	Small nucleolar RNA SNORA53	155.88
RF00156	10	snoRNA	Small nucleolar RNA SNORA70	4.72
RF00402	24	snoRNA	Small nucleolar RNA SNORA25	11.34
RF01356	1	Rfam other sncRNA	CRISPR RNA direct repeat element	0.47
RF00287	24	snoRNA	Small nucleolar RNA SNORD44	11.34
RF00106	2	Rfam other sncRNA	RNAI	0.94
RF01315	2	Rfam other sncRNA	CRISPR RNA direct repeat element	0.94
RF00662	17	precursor	microRNA mir-132	8.03
RF00572	243	snoRNA	Small nucleolar RNA SNORD66	114.79
RF00076	692	precursor	mir-181 microRNA precursor	326.88
RF01813	12	Rfam other sncRNA	rdlD antitoxin	5.67
RF00072	2	snoRNA	Small nucleolar RNA SNORA75	0.94
RF01693	7	Rfam other sncRNA	Bacteroidales-1 RNA	3.31
RF01277	59	snoRNA	Small nucleolar RNA U54	27.87
RF00341	6	snoRNA	Small nucleolar RNA Z39	2.83
RF01843	2	Rfam other sncRNA	neiserria ribosomal frameshift element	0.94
RF02223	5	Rfam other sncRNA	Proteobacterial sRNA sX4	2.36
RF00364	1	precursor	mir-BART2 microRNA precursor family	0.47
RF00732	52	precursor	microRNA mir-305	24.56
RF00412	54	snoRNA	Small nucleolar RNA SNORA21	25.51
RF00276	35	snoRNA	Small nucleolar RNA SNORD52	16.53
RF01111	2	Rfam other sncRNA	Pseudoknot of upstream pseudoknot domain (UPD) of the 3'UTR	0.94
RF01177	9	snoRNA	Small nucleolar RNA snR67	4.25
RF00409	4	snoRNA	Small nucleolar RNA SNORA7	1.89
RF02162	8	Rfam other sncRNA	XIST RNA A repeat	3.78
RF00619	38	snRNA	U6atac minor spliceosomal RNA	17.95
RF00656	336	precursor	microRNA mir-205	158.72
RF00582	5	snoRNA	Small Cajal body specific RNA 14	2.36
RF00001	380	rRNA	5S ribosomal RNA	179.5
RF01299	3	snoRNA	Small nucleolar RNA SNORD2	1.42
RF01566	2	snoRNA	Dictyostelium snoRNA DdR16	0.94
RF01183	3	snoRNA	Small nucleolar RNA SNORD19B	1.42
RF01426	1	snoRNA	small nucleolar RNA snoR126	0.47
RF02299	5	snoRNA	Tetrahymena snoRNA TtnuCD23	2.36
RF02194	22	Rfam other sncRNA	Bacterial antisense RNA HPnc0260	10.39
RF01830	3	Rfam other sncRNA	Salmonella enterica Typhi npcRNA 44	1.42
RF00157	32	snoRNA	Small nucleolar RNA SNORD55/SNORD39	15.12
RF01169	2	snoRNA	Small nucleolar RNA SNORD112	0.94
RF02543	42373	rRNA	Eukaryotic large subunit ribosomal RNA	20015.6
RF00614	3	snoRNA	Small nucleolar RNA SNORA11	1.42
RF00592	6	snoRNA	Small nucleolar RNA SNORD78	2.83
RF00382	1	Rfam other sncRNA	DnaX ribosomal frameshifting element	0.47
RF00649	1323	precursor	microRNA mir-128	624.94
RF02290	1	snoRNA	Tetrahymena snoRNA TtnuCD14	0.47
RF00190	3	snoRNA	Small nucleolar RNA SNORA16B/SNORA16A family	1.42
RF00363	28	precursor	mir-BART1 microRNA precursor family	13.23
RF00696	76	precursor	microRNA mir-203	35.9
RF00195	21	Rfam other sncRNA	RsmY RNA family	9.92
RF00100	228	Rfam other sncRNA	7SK RNA	107.7
RF00503	1	Rfam other sncRNA	RNAIII	0.47
RF02476	4	snoRNA	Small nucleolar RNA GlsR7	1.89
RF00245	10	precursor	mir-19 microRNA precursor family	4.72
RF00192	1	Rfam other sncRNA	Bovine leukaemia virus RNA packaging signal	0.47
RF00177	26015	rRNA	Bacterial small subunit ribosomal RNA	12288.6
RF00575	3	snoRNA	Small nucleolar RNA SNORD70	1.42
RF02471	4	Rfam other sncRNA	Actinobacteria sRNA Ms_IGR-5	1.89
RF01851	24	Rfam other sncRNA	Cyanobacteria transfer-messenger RNA	11.34
RF02398	10	Rfam other sncRNA	Staphylococcus sRNA sau-6072	4.72
RF00711	1	precursor	microRNA mir-449	0.47
RF00919	3	precursor	microRNA mir-874	1.42
RF00004	543	snRNA	U2 spliceosomal RNA	256.5
RF01071	3	Rfam other sncRNA	Ornate Large Extremophilic RNA	1.42
RF01193	24	snoRNA	Small nucleolar RNA snoR20a	11.34
RF01502	2	Rfam other sncRNA	Fungal signal recognition particle RNA	0.94
RF01716	509	Rfam other sncRNA	PhotoRC-I RNA	240.44
RF01302	2	snoRNA	SnoRNA U36a	0.94
RF01308	4	snoRNA	Small nucleolar RNA sR58	1.89
RF00284	195	snoRNA	Small nucleolar RNA SNORD74	92.11
RF00607	10	snoRNA	Small nucleolar RNA SNORD98	4.72
RF00372	2	Rfam other sncRNA	sroH RNA	0.94
RF01284	7	snoRNA	Small nucleolar RNA snoR8a	3.31
RF02260	2	Rfam other sncRNA	MAT2A 3'UTR stem loop A	0.94
RF01185	1	snoRNA	Small nucleolar RNA snR75	0.47
RF00332	5	snoRNA	Small nucleolar RNA Z266	2.36
RF01747	1	Rfam other sncRNA	msiK RNA	0.47
RF01274	1	snoRNA	Small nucleolar RNA sR45	0.47
RF01849	405	Rfam other sncRNA	Alphaproteobacteria transfer-messenger RNA	191.31
RF01225	1	snoRNA	Small nucleolar RNA ACA64	0.47
RF02540	274	rRNA	Archaeal large subunit ribosomal RNA	129.43
RF00270	44	snoRNA	Small nucleolar RNA SNORD61	20.78
RF01295	3	snoRNA	Small Cajal body-specific RNA 7	1.42
RF00053	22	precursor	mir-7 microRNA precursor	10.39
RF01140	3	snoRNA	Small nucleolar RNA sR20	1.42
RF01352	3	Rfam other sncRNA	CRISPR RNA direct repeat element	1.42
RF01753	2	Rfam other sncRNA	psbNH RNA	0.94
RF01170	10	snoRNA	Small nucleolar RNA U61	4.72
RF00144	406	precursor	mir-199 microRNA precursor	191.78
RF00751	1	precursor	microRNA mir-12	0.47
RF00429	1	snoRNA	Small nucleolar RNA SNORA29	0.47
RF01306	6	snoRNA	Small nucleolar RNA sR52	2.83
RF00050	5	Rfam other sncRNA	FMN riboswitch (RFN element)	2.36
RF01709	1	Rfam other sncRNA	Lacto-rpoB RNA	0.47
RF02353	1	Rfam other sncRNA	Bradyrhizobiaceae sRNA BjrC68	0.47
RF00282	59	snoRNA	Small nucleolar RNA SNORD48	27.87
RF00289	1070	snoRNA	Small nucleolar RNA SNORD104	505.43
RF00459	1	Rfam other sncRNA	Mason-Pfizer monkey virus packaging signal	0.47
RF00690	85	precursor	microRNA MIR408	40.15
RF00637	30	precursor	microRNA mir-276	14.17
RF00032	3	Rfam other sncRNA	Histone 3' UTR stem-loop	1.42
RF00010	78	Rfam other sncRNA	Bacterial RNase P class A	36.84
RF00303	3	snoRNA	Small nucleolar RNA snoR86	1.42
RF00052	7	precursor	lin-4 microRNA precursor	3.31
RF00257	7	precursor	mir-194 microRNA precursor family	3.31
RF01229	4	snoRNA	Small nucleolar RNA SNORA84	1.89
RF01291	9	snoRNA	Small nucleolar RNA SNORD97	4.25
RF00136	22	snoRNA	Small nucleolar RNA SNORD81	10.39
RF00357	1	snoRNA	Small nucleolar RNA R44/J54/Z268 family	0.47
RF00188	1	snoRNA	Small nucleolar RNA SNORD103/SNORD85	0.47
RF01748	1	Rfam other sncRNA	nuoG RNA	0.47
RF02553	3	Rfam other sncRNA	Y RNA-like	1.42
RF01866	2	snoRNA	C. elegans snoRNA ceN33	0.94
RF00089	120	snoRNA	Small nucleolar RNA SNORD31	56.68
RF00191	7	snoRNA	Small nucleolar RNA SNORA57	3.31
RF00392	2	snoRNA	Small nucleolar RNA SNORA5	0.94
RF01423	3	snoRNA	small nucleolar RNA snoR117	1.42
RF02566	1	Rfam other sncRNA	Mycobacterium smegmatis small RNA 1	0.47
RF01428	10	snoRNA	small nucleolar RNA snoR128	4.72
RF00264	2	snoRNA	Small nucleolar RNA SNORA64/SNORA10 family	0.94
RF00644	916	precursor	microRNA mir-27	432.69
RF01159	32	snoRNA	Small nucleolar RNA U18	15.12
RF00104	3724	precursor	mir-10 microRNA precursor family	1759.1
RF00068	24	snoRNA	Small nucleolar RNA SNORD21	11.34
RF00324	30	snoRNA	Small nucleolar RNA MBII-202	14.17
RF00045	5	snoRNA	Small nucleolar RNA SNORA73 family	2.36
RF00712	4	precursor	microRNA mir-460	1.89
RF02344	2	Rfam other sncRNA	Alphaproteobacterial ar14	0.94
RF01960	43283	rRNA	Eukaryotic small subunit ribosomal RNA	20445.5
RF00150	38	snoRNA	Small nucleolar RNA SNORD42	17.95
RF00411	1	snoRNA	Small nucleolar RNA SNORA9	0.47
RF00405	63	snoRNA	Small nucleolar RNA SNORA44	29.76
RF00189	82	snoRNA	Small nucleolar RNA SNORD95	38.73
RF01131	2	snoRNA	Small nucleolar RNA sR47	0.94
RF00017	216	Rfam other sncRNA	Metazoan signal recognition particle RNA	102.03
RF01232	164	snoRNA	Small nucleolar RNA R442	77.47
RF01942	2	precursor	microRNA mir-1937	0.94
RF01506	101	snoRNA	A. fumigatus snoRNA Afu_294	47.71
RF00203	6	snoRNA	Small nucleolar RNA R160	2.83
RF01382	13	Rfam other sncRNA	HIV-1 stem-loop 4 packaging signal	6.14
RF00703	34	precursor	microRNA mir-139	16.06
RF00174	4	Rfam other sncRNA	Cobalamin riboswitch	1.89
RF00241	176	precursor	mir-8/mir-141/mir-200 microRNA precursor family	83.14
RF00612	14	snoRNA	Small nucleolar RNA SNORD75	6.61
RF00425	10	snoRNA	Small nucleolar RNA SNORA18	4.72
RF02405	3	Rfam other sncRNA	Pseudomonas sRNA P34	1.42
RF01184	46	snoRNA	Small nucleolar RNA snR79	21.73
RF00278	153	snoRNA	Small nucleolar RNA SNORD50	72.27
RF01304	4	snoRNA	Small nucleolar RNA sR5	1.89
RF01109	1	Rfam other sncRNA	Pseudoknot of upstream pseudoknot domain (UPD) of the 3'UTR	0.47
RF01340	102	Rfam other sncRNA	CRISPR RNA direct repeat element	48.18
RF01230	6	snoRNA	Small nucleolar RNA snoR77	2.83
RF00131	8392	precursor	mir-30 microRNA precursor	3964.11
RF00702	48	precursor	microRNA mir-182	22.67
RF01499	2	snoRNA	A. fumigatus snoRNA Afu_191	0.94
RF00335	25	snoRNA	Small nucleolar RNA Z13/snr52	11.81
RF00571	2	snoRNA	Small nucleolar RNA SNORD65	0.94
RF00489	5	Rfam other sncRNA	ctRNA	2.36
RF00325	27	snoRNA	Small nucleolar RNA SNORD53/SNORD92	12.75
RF00478	2	snoRNA	Small Cajal body specific RNA 6	0.94
RF00221	185	snoRNA	Small nucleolar RNA SNORD43	87.39
RF00498	6	Rfam other sncRNA	Equine arteritis virus leader TRS hairpin (LTH)	2.83
RF00638	314	precursor	microRNA MIR159	148.32
RF00640	139	precursor	microRNA MIR167_1	65.66
RF01322	15	Rfam other sncRNA	CRISPR RNA direct repeat element	7.09
RF00661	2	precursor	microRNA mir-31	0.94
RF00073	3	precursor	mir-156 microRNA precursor	1.42
RF02084	1	Rfam other sncRNA	Enterobacteria sRNA STnc130	0.47
RF00784	98	precursor	microRNA mir-486	46.29
RF00254	127	precursor	mir-16 microRNA precursor family	59.99
RF00037	20	Rfam other sncRNA	Iron response element I	9.45
RF01850	412	Rfam other sncRNA	Betaproteobacteria transfer-messenger RNA	194.62
RF00158	126	snoRNA	Small nucleolar RNA SNORD82	59.52
RF00016	350	snoRNA	Small nucleolar RNA SNORD14	165.33
RF00237	254	precursor	mir-9/mir-79 microRNA precursor family	119.98
RF00099	131	snoRNA	Small nucleolar RNA SNORD22	61.88
RF02129	1	Rfam other sncRNA	GNAS antisense RNA 1 conserved region 3	0.47
RF01792	6	Rfam other sncRNA	ribosomal frameshift site	2.83
RF00212	18	snoRNA	Small nucleolar RNA SNORD38	8.5
RF01675	5	Rfam other sncRNA	Pseudomonas sRNA CrcZ	2.36
RF00244	3940	precursor	mir-26 microRNA precursor family	1861.13
RF01762	74	Rfam other sncRNA	Whalefall-1 RNA	34.96
RF01288	1	snoRNA	Small nucleolar RNA snoR31	0.47
RF01267	3	snoRNA	Small nucleolar RNA snR37	1.42
RF02539	3	snoRNA	Plant small nucleolar RNA SNOR75	1.42
RF00193	1	Rfam other sncRNA	Citrus tristeza virus replication signal	0.47
RF01501	2	snoRNA	A. fimigatus snoRNA Afu_199	0.94
RF00125	9	Rfam other sncRNA	IS128 RNA	4.25
RF00746	7	precursor	microRNA mir-454	3.31
RF02248	1	Rfam other sncRNA	Six3os1 conserved region 3	0.47
RF00005	100099	tRNA	tRNA	47283.5
RF00153	36	snoRNA	Small nucleolar RNA SNORD62	17.01
RF00691	6037	precursor	microRNA mir-146	2851.68
RF01197	3	snoRNA	Small nucleolar RNA snR39	1.42
RF01072	3	Rfam other sncRNA	Pseudoknot of upstream pseudoknot domain (UPD) of the 3'UTR	1.42
RF00591	2	snoRNA	Small nucleolar RNA SNORD77	0.94
RF00218	4	snoRNA	Small nucleolar RNA SNORD46	1.89
RF00565	6	snoRNA	Small Cajal body specific RNA 3	2.83
RF00209	2	Rfam other sncRNA	Pestivirus internal ribosome entry site (IRES)	0.94
RF01515	17	snoRNA	A. fumigatus snoRNA Afu_514	8.03
RF00273	12	snoRNA	Small nucleolar RNA SNORD59	5.67
RF00011	34	Rfam other sncRNA	Bacterial RNase P class B	16.06
RF00309	5	snoRNA	Small nucleolar RNA snR60/Z15/Z230/Z193/J17	2.36
RF00424	199	snoRNA	Small Cajal body specific RNA 16	94
RF00027	13	precursor	let-7 microRNA precursor	6.14
RF01206	2	snoRNA	Small nucleolar RNA snoR109	0.94
RF00664	12	precursor	microRNA mir-223	5.67
RF02238	3	Rfam other sncRNA	Xanthomonas sRNA asX4/Xoo4	1.42
RF02386	1	Rfam other sncRNA	Staphylococcus sRNA sau-19	0.47
RF00294	2	snoRNA	Small nucleolar RNA TBR17	0.94
RF00129	143	precursor	mir-103/107 microRNA precursor	67.55
RF01420	2	snoRNA	Small nucleolar RNA snoR113	0.94
RF02564	6	Rfam other sncRNA	Nucleoid-associated noncoding RNA 4	2.83
RF01233	3	snoRNA	Small nucleolar RNA U109	1.42
RF01338	2	Rfam other sncRNA	CRISPR RNA direct repeat element	0.94
RF00396	2	snoRNA	Small nucleolar RNA SNORA13	0.94
RF00247	1	precursor	mir-160 microRNA precursor family	0.47
RF00871	58	precursor	microRNA mir-689	27.4
RF00574	19	snoRNA	Small nucleolar RNA SNORD69	8.97
RF00648	4	precursor	microRNA MIR396	1.89
RF00343	1	snoRNA	Small nucleolar RNA Z122	0.47
RF00750	1	precursor	microRNA mir-458	0.47
RF00630	3	Rfam other sncRNA	Pseudomonas sRNA P26	1.42
RF02032	1	Rfam other sncRNA	Giant, ornate, lake- and Lactobacillales-derived (GOLLD) RNA	0.47
RF02280	2	snoRNA	Tetrahymena snoRNA TtnuCD3	0.94
RF00132	1	snoRNA	Small nucleolar RNA R24	0.47
RF01164	1	snoRNA	Small nucleolar RNA SNORD107	0.47
RF01344	10	Rfam other sncRNA	CRISPR RNA direct repeat element	4.72
RF00154	1	snoRNA	Small nucleolar RNA SNORD63	0.47
RF00111	2	Rfam other sncRNA	RyeB RNA	0.94
RF01684	547	Rfam other sncRNA	MALAT1-associated small cytoplasmic RNA/MEN beta RNA	258.38
RF00009	3593	Rfam other sncRNA	Nuclear RNase P	1697.22
RF00049	2	snoRNA	Small nucleolar RNA SNORD36	0.94
RF00418	9	snoRNA	Small nucleolar RNA SNORA58	4.25
RF01273	1	snoRNA	Small nucleolar RNA sR34	0.47
RF00187	9	snoRNA	Small nucleolar RNA SNORD102	4.25
RF00505	1	Rfam other sncRNA	RydC RNA	0.47
RF00385	1	Rfam other sncRNA	Infectious bronchitis virus D-RNA	0.47
RF01766	1	Rfam other sncRNA	cspA thermoregulator	0.47
RF00683	62	precursor	microRNA mir-143	29.29
RF02541	21252	rRNA	Bacterial large subunit ribosomal RNA	10038.8
RF01290	588	snoRNA	Small nucleolar RNA SNORD10	277.75
RF00465	1	Rfam other sncRNA	Japanese encephalitis virus (JEV) hairpin structure	0.47
RF00093	1	snoRNA	Small nucleolar RNA SNORD18	0.47
RF00103	195	precursor	mir-1 microRNA precursor family	92.11
RF01505	27	snoRNA	A. fumigatus snoRNA Afu_264	12.75
RF00281	13	snoRNA	Small nucleolar RNA SNORD47	6.14
RF00722	5292	precursor	microRNA mir-451	2499.77
RF00406	1	snoRNA	Small nucleolar RNA SNORA42/SNORA80 family	0.47
RF00069	9	snoRNA	Small nucleolar RNA SNORD24	4.25
RF02219	1	Rfam other sncRNA	ZNRD1 antisense RNA 1 conserved region 2	0.47
RF01156	2	snoRNA	Small nucleolar RNA SNORD123	0.94
RF00140	1	Rfam other sncRNA	Alpha operon ribosome binding site	0.47
RF02467	7	Rfam other sncRNA	Mycobacterium sRNA Ms_IGR-2	3.31
RF01417	3	Rfam other sncRNA	Retroviral 3'UTR stability element	1.42
RF01990	1	Rfam other sncRNA	Selenocysteine insertion sequence 4	0.47
RF00155	29	snoRNA	Small nucleolar RNA SNORA66	13.7
RF01381	1	Rfam other sncRNA	HIV-1 stem-loop 3 Psi packaging signal	0.47
RF01424	30	snoRNA	small nucleolar RNA snoR118	14.17
RF01296	5	snoRNA	Small nucleolar RNA U85	2.36
RF00370	1	Rfam other sncRNA	sroD RNA	0.47
RF00610	11	snoRNA	Small nucleolar RNA SNORD110	5.2
RF02448	11	Rfam other sncRNA	Streptococcus sRNA SpR20	5.2
RF01161	1	snoRNA	Small nucleolar RNA SNORD5	0.47
RF01179	19	snoRNA	Small nucleolar RNA U83	8.97
RF01895	6	precursor	microRNA mir-193	2.83
RF01647	1	snoRNA	Caenorhabditis snoRNA ceN61	0.47
RF01388	2	Rfam other sncRNA	isrD Hfq binding RNA	0.94
RF01834	262	Rfam other sncRNA	ribosomal frameshift site	123.76
RF00330	1	snoRNA	Small nucleolar RNA Z43	0.47
RF00054	2	snoRNA	Small nucleolar RNA SNORD25	0.94
RF01138	4	snoRNA	Small nucleolar RNA sR23	1.89
RF01300	5	snoRNA	Small nucleolar RNA U49	2.36
RF01791	4	Rfam other sncRNA	F6 TB sRNA	1.89
RF00253	86	precursor	mir-101 microRNA precursor family	40.62
RF00803	58	precursor	microRNA mir-425	27.4
RF00300	2	snoRNA	Small nucleolar RNA Z221/R21b	0.94
RF00741	53	precursor	microRNA mir-378	25.04
RF00070	1	snoRNA	Small nucleolar RNA SNORD29	0.47
RF01856	2	Rfam other sncRNA	Protozoan signal recognition particle RNA	0.94
RF00573	14	snoRNA	Small nucleolar RNA SNORD67	6.61
RF00012	119	snoRNA	Small nucleolar RNA U3	56.21
RF00015	2	snRNA	U4 spliceosomal RNA	0.94
RF00446	9	precursor	mir-133 microRNA precursor family	4.25
RF00339	3	snoRNA	Small nucleolar RNA snoR60	1.42
RF00428	21	snoRNA	Small nucleolar RNA SNORA38	9.92
RF00576	5	snoRNA	Small nucleolar RNA SNORD71	2.36
RF00271	46	snoRNA	Small nucleolar RNA SNORD60	21.73
RF00613	4	snoRNA	Small nucleolar RNA SNORD94	1.89
RF01134	4	snoRNA	Small nucleolar RNA sR30	1.89
RF00651	1032	precursor	microRNA mir-221	487.48
RF00286	7	snoRNA	Small Cajal body specific RNA 8	3.31
RF01014	91	precursor	microRNA mir-1306	42.99
RF00002	106022	rRNA	5.8S ribosomal RNA	50081.3
RF00110	4	Rfam other sncRNA	RybB RNA	1.89
RF00358	7	snoRNA	Small nucleolar RNA Z101	3.31
RF00066	47	snRNA	U7 small nuclear RNA	22.2
RF00019	5395	Rfam other sncRNA	Y RNA	2548.42
RF00030	77	Rfam other sncRNA	RNase MRP	36.37
RF01317	3	Rfam other sncRNA	CRISPR RNA direct repeat element	1.42
RF00006	55	Rfam other sncRNA	Vault RNA	25.98
RF01234	5	snoRNA	Small nucleolar RNA SNORA47	2.36
RF00420	2	snoRNA	Small nucleolar RNA SNORA61	0.94
RF01163	3	snoRNA	Small nucleolar RNA snoR64a	1.42
RF01696	14	Rfam other sncRNA	Chlorobi-1 RNA	6.61
RF00580	2	snoRNA	Small nucleolar RNA SNORD91 family	0.94
RF00204	5	snoRNA	Small nucleolar RNA R12	2.36
RF00160	3	snoRNA	Small nucleolar RNA Z159/U59	1.42
RF00570	2	snoRNA	Small Nucleolar RNA SNORD64	0.94
RF00222	1	Rfam other sncRNA	Bag-1 internal ribosome entry site (IRES)	0.47
RF01846	49	snoRNA	Fungal small nucleolar RNA U3	23.15
RF00084	3	Rfam other sncRNA	CsrC RNA family	1.42
RF00603	3	snoRNA	Small nucleolar RNA SNORD23	1.42
RF00279	11	snoRNA	Small nucleolar RNA SNORD45	5.2
RF00359	3	snoRNA	Small nucleolar RNA Z102/R77	1.42
RF00178	372	precursor	mir-24 microRNA precursor family	175.72
RF00432	3	snoRNA	Small nucleolar RNA SNORA51	1.42
RF01514	64	snoRNA	A. fumigatus snoRNA Afu_513	30.23
RF00558	1	Rfam other sncRNA	Ribosomal protein L20 leader	0.47
RF01294	186	snoRNA	Small nucleolar RNA U89	87.86
RF01421	259	snoRNA	small nucleolar RNA snoR114	122.34
RF00274	219	snoRNA	Small nucleolar RNA SNORD57	103.45
RF01123	1	snoRNA	Small nucleolar RNA sR35	0.47
RF00074	25	precursor	mir-29 microRNA precursor	11.81
RF00736	11	precursor	microRNA mir-320	5.2
RF00832	524	precursor	microRNA mir-71	247.52
RF00130	10	precursor	mir-192/215 microRNA precursor	4.72
RF00419	1	snoRNA	Small nucleolar RNA SNORA52	0.47
RF00609	91	snoRNA	Small nucleolar RNA SNORD100	42.99
RF00519	1	Rfam other sncRNA	suhB	0.47
RF00280	4	snoRNA	Small nucleolar RNA SNORD51	1.89
RF00584	3	snoRNA	Small nucleolar RNA SNORD105	1.42
RF01323	1	Rfam other sncRNA	CRISPR RNA direct repeat element	0.47
RF01059	1	precursor	microRNA mir-598	0.47
RF01407	1	Rfam other sncRNA	STnc560 Hfq binding RNA	0.47
RF01333	5	Rfam other sncRNA	CRISPR RNA direct repeat element	2.36
RF00026	179	snRNA	U6 spliceosomal RNA	84.55
RF00105	1	snoRNA	Small nucleolar RNA SNORD115	0.47
RF00494	1	snoRNA	Small nucleolar RNA U2-19	0.47
RF02399	2	Rfam other sncRNA	Nitrogen stress-induced RNA 1	0.94
RF02542	67	rRNA	Microsporidia small subunit ribosomal RNA	31.65
RF00023	19323	Rfam other sncRNA	transfer-messenger RNA	9127.56
RF01380	1022	Rfam other sncRNA	Human immunodeficiency virus type 1 major splice donor	482.76
RF00020	1	snRNA	U5 spliceosomal RNA	0.47
RF02349	9	Rfam other sncRNA	Proteobacterial sRNA psRNA2	4.25
RF00564	3	snoRNA	Small Cajal body specific RNA 11	1.42
RF00684	438	precursor	mir-122 microRNA precursor	206.9
RF01818	4	Rfam other sncRNA	RNA Staph. aureus C	1.89
RF00606	81	snoRNA	Small nucleolar RNA SNORD93	38.26
RF01145	181	snoRNA	Small nucleolar RNA sR14	85.5
RF00642	1407	precursor	microRNA mir-23	664.62
RF00469	3	Rfam other sncRNA	Hepatitis C stem-loop IV	1.42
RF00096	5	snoRNA	U8 small nucleolar RNA	2.36
RF00169	35	Rfam other sncRNA	Bacterial small signal recognition particle RNA	16.53
RF01285	1	snoRNA	Small nucleolar RNA U31b	0.47
RF00360	9	snoRNA	Small nucleolar RNA Z107/R87	4.25
RF01556	3	snoRNA	Trypanosomatid snoRNA TB9Cs3H2	1.42
RF01210	4	snoRNA	Small nucleolar RNA U13	1.89
RF00407	5	snoRNA	Small nucleolar RNA SNORA50	2.36
RF00118	70	Rfam other sncRNA	rydB RNA	33.07
RF00275	13	snoRNA	Small nucleolar RNA SNORD56	6.14
RF00087	11	snoRNA	Small nucleolar RNA SNORD26	5.2
RF00440	11	snoRNA	Small nucleolar RNA SNORD37	5.2
RF01790	1	Rfam other sncRNA	ribosomal frameshift site	0.47
RF00423	6	snoRNA	Small Cajal body specific RNA 4	2.83
RF00701	16	precursor	microRNA mir-126	7.56
RF01182	9	snoRNA	Small nucleolar RNA SNORD11	4.25
RF00464	368	precursor	mir-92 microRNA precursor family	173.83
RF00186	5	snoRNA	Small nucleolar RNA SNORD101	2.36
RF01509	7	snoRNA	A. fumigatus snoRNA Afu_300	3.31
RF00731	550	precursor	microRNA mir-155	259.8
RF00340	1	snoRNA	Small nucleolar RNA SNORA36 family	0.47
intergenic	66477	intergenic	-	31401.6

## Sheet: Novel miRNA
miRNA id	Chromosome	Strand	Sequence(mature)	Sequence(star)	Start	End	Sequence(precursor)	Tag info
novel_mir1	S02086A-37_C06	+	cggcggcggcggcggcggc	cguuccuguggucgacgcg	347	392	cggcggcggcggcggcggcgugcggucguuccuguggucgacgcg
